# Supplementary material for: Poor association between dihydropyrimidine dehydrogenase ( DPYD ) genotype and fluoropyrimidine‐induced toxicity in an Asian population
Source: Cancer Med. 2022 Dec 16;12(7):7808–14. doi: 10.1002/cam4.5541 (PMC10134304; doi:10.1002/cam4.5541)
Supplement: Supplementary file 1 — Table S1. [file CAM4-12-7808-s002.xlsx]

## Sheet: Supplementary Table 1
Supplementary Table 1. Comprehensive search results of DPYD variants using the JHRP database
rs number	Ref	Alt	Amino acid change	Registry in CPIC guideline	Direct genotyping in the GWAS cohort	MAF in JHRP dataset	synonymous/ nonsynonymous
rs140989814	C	G	p.S994T	-	-	0.000163079	nonsynonymous SNV
.	G	A	p.T990I#	-	-	0.00016292	nonsynonymous SNV
rs770741452	A	G	p.L938L	-	-	0.000162127	synonymous SNV
.	C	A	p.G926V#	-	-	0.000162496	nonsynonymous SNV
.	A	G	p.P919P	-	-	0.000648508	synonymous SNV
rs188052243	T	C	p.N893S#	-	+	0.00226391	nonsynonymous SNV
rs147545709	G	A	p.R886C	+	-	0.000163452	nonsynonymous SNV
.	C	T	p.V826M#	-	-	0.000160979	nonsynonymous SNV
.	A	G	p.S808S	-	-	0.000645995	synonymous SNV
rs55725052	A	G	p.H807H	-	-	0.00129997	synonymous SNV
rs767464878	C	A	p.G802V	-	-	0.00016372	nonsynonymous SNV
rs56005131	G	T	p.T768K#	+	+	0.0256158	nonsynonymous SNV
.	C	T	p.G748D#	-	-	0.000162866	nonsynonymous SNV
rs368327291	C	G	p.V738L#	-	-	0.000162285	nonsynonymous SNV
rs1801160	C	T	p.V732I#	+	+	0.0180488	nonsynonymous SNV
.	-	A	p.F707fs	-	-	0.00016372	frameshift insertion
rs183475941	G	C	p.A683A	-	-	0.000649984	synonymous SNV
rs17376848	A	G	p.F632F	+	-	0.145146	synonymous SNV
.	C	A	p.W621C	-	-	0.000161865	nonsynonymous SNV
rs59086055	G	A	p.R592W#	+	-	0.000489077	nonsynonymous SNV
.	G	A	p.I591I	-	-	0.000162075	synonymous SNV
.	T	C	p.T584T	-	-	0.000322997	synonymous SNV
.	T	C	p.I560V#	-	-	0.000647249	nonsynonymous SNV
.	C	A	p.G547C	-	-	0.000162813	nonsynonymous SNV
rs1801159	T	C	p.I543V#	+	+	0.276679	nonsynonymous SNV
.	T	C	p.I528V#	-	-	0.000163559	nonsynonymous SNV
rs777368221	A	C	p.F524L#	-	-	0.00194868	nonsynonymous SNV
rs148994843	C	T	p.V515I#	+	-	0.000488122	nonsynonymous SNV
rs748620513	C	G	p.V434L	-	-	0.000488122	nonsynonymous SNV
rs142512579	C	T	p.D432N	+	+	-	nonsynonymous SNV
.	G	T	p.Q407K	-	-	0.000324675	nonsynonymous SNV
.	C	G	p.G366A#	-	-	0.000325203	nonsynonymous SNV
.	C	T	p.C354Y#	-	-	0.000162127	nonsynonymous SNV
.	C	G	p.A351P	-	-	0.000161394	nonsynonymous SNV
rs1042478	A	G	p.F345F	-	-	0.000161551	synonymous SNV
rs72549306	C	T	p.V335M#	+	+	0.00113673	nonsynonymous SNV
.	C	A	p.V313L#	-	-	0.000325098	nonsynonymous SNV
rs183105782	A	G	p.Y304H#	-	-	0.000807754	nonsynonymous SNV
rs754745863	G	A	p.C257C	-	-	0.000657678	synonymous SNV
.	T	A	p.I245F	-	-	0.000649562	nonsynonymous SNV
.	A	C	p.D239E	-	-	0.000162232	nonsynonymous SNV
rs139863300	C	T	p.P237P	-	-	0.000988468	synonymous SNV
rs190048823	G	A	p.D213D	-	-	0.00703074	synonymous SNV
rs751841116	C	T	p.G194D	-	-	0.00016292	nonsynonymous SNV
rs371792178	G	A	p.S175L#	-	-	0.000162707	nonsynonymous SNV
rs2297595	T	C	p.M166V#	+	+	0.0193673	nonsynonymous SNV
rs190771411	A	G	p.F158F	-	-	0.00245258	synonymous SNV
rs200562975	T	C	p.N151D#	+	+	0.00130124	nonsynonymous SNV
.	C	T	p.C140Y	-	-	0.000805672	nonsynonymous SNV
.	A	T	p.Y109N#	-	-	0.000647249	nonsynonymous SNV
rs371587702	G	A	p.T65M	-	-	0.000163185	nonsynonymous SNV
.	C	G	p.K54N	-	-	0.000162127	nonsynonymous SNV
rs1801265	G	A	p.R29C#	-	+	0.034577	nonsynonymous SNV
# These variants were reported in reference 13 and 14.
