# Supplementary material for: Poor association between dihydropyrimidine dehydrogenase ( DPYD ) genotype and fluoropyrimidine‐induced toxicity in an Asian population
Source: Cancer Med. 2022 Dec 16;12(7):7808–14. doi: 10.1002/cam4.5541 (PMC10134304; doi:10.1002/cam4.5541)
Supplement: Supplementary file 2 — Table S2. [file CAM4-12-7808-s001.xlsx]

## Sheet: supplementary Table 2 (2)
Supplementary Table 2. Incidence of FP-related toxicities (grade 3 or 4) in the GWAS cohort and IDEA trial.
	GWAS cohort	IDEA*
	(n = 1,364)	(n = 11,547)
diarrhea	49 (3.6%)	543 (4.7%)
mucositis	56 (4.1%)#	not reported
neutropenia	317 (23.2%)	955 (8.2%)
hand-foot syndrome	73 (5.3%)#	5 (0.04%)
*Data from ACHIEVE trial was excluded. #Grade 2 cases were included.
